# Supplementary material for: An anoikis-related gene signature predicts prognosis and reveals immune infiltration in hepatocellular carcinoma
Source: Front Oncol. 2023 Apr 27;13:1158605. doi: 10.3389/fonc.2023.1158605 (PMC10172511; doi:10.3389/fonc.2023.1158605)
Supplement: Supplementary file 6 [file Table_1.xlsx]

## Sheet: Sheet1
Gene Symbol	Gene Description
CYP26B1	Cytochrome P450 Family 26 Subfamily B Member 1
ITGA3	Integrin Subunit Alpha 3
CCL26	C-C Motif Chemokine Ligand 26
TKTL1	Transketolase Like 1
E2F2	E2F Transcription Factor 2
FMO1	Flavin Containing Dimethylaniline Monoxygenase 1
ANLN	Anillin, Actin Binding Protein
TACC3	Transforming Acidic Coiled-Coil Containing Protein 3
PLEKHB1	Pleckstrin Homology Domain Containing B1
DEPDC1	DEP Domain Containing 1
IBSP	Integrin Binding Sialoprotein
DEPDC1B	DEP Domain Containing 1B
RAB27B	RAB27B, Member RAS Oncogene Family
RAD51	RAD51 Recombinase
KCNH2	Potassium Voltage-Gated Channel Subfamily H Member 2
LAMC2	Laminin Subunit Gamma 2
COL11A1	Collagen Type XI Alpha 1 Chain
MCM10	Minichromosome Maintenance 10 Replication Initiation Factor
PRR11	Proline Rich 11
PITX1	Paired Like Homeodomain 1
TRIP13	Thyroid Hormone Receptor Interactor 13
MCM2	Minichromosome Maintenance Complex Component 2
GTSE1	G2 And S-Phase Expressed 1
WDR62	WD Repeat Domain 62
UBE2T	Ubiquitin Conjugating Enzyme E2 T
CAPN6	Calpain 6
CDH17	Cadherin 17
NDC80	NDC80 Kinetochore Complex Component
AFP	Alpha Fetoprotein
SLC27A5	Solute Carrier Family 27 Member 5
ORC1	Origin Recognition Complex Subunit 1
RAD54L	RAD54 Like
TPX2	PX2 Microtubule Nucleation Factor
SLC4A11	Solute Carrier Family 4 Member 11
BIRC5	Baculoviral IAP Repeat Containing 5
KIF4A	Kinesin Family Member 4A
ORC6	Origin Recognition Complex Subunit 6
ESR1	Estrogen Receptor 1
TYRO3	TYRO3 Protein Tyrosine Kinase
WDR76	WD Repeat Domain 76
CDC45	Cell Division Cycle 45
CDC6	Cell Division Cycle 6
ITPR3	Inositol 1,4,5-Trisphosphate Receptor Type 3
CENPM	Centromere Protein M
CDKN3	Cyclin Dependent Kinase Inhibitor 3
GINS1	GINS Complex Subunit 1
MYBL2	MYB Proto-Oncogene Like 2
SALL4	Spalt Like Transcription Factor 4
BIRC7	Baculoviral IAP Repeat Containing 7
E2F1	E2F Transcription Factor 1
VSIG1	V-Set And Immunoglobulin Domain Containing 1
PAGE4	PAGE Family Member 4
CENPI	Centromere Protein I
KLF5	KLF Transcription Factor 5
FA2H	Fatty Acid 2-Hydroxylase
TMC5	Transmembrane Channel Like 5
RHOV	Ras Homolog Family Member V
OIP5	Opa Interacting Protein 5
ASF1B	Anti-Silencing Function 1B Histone Chaperone
TNNT1	Troponin T1, Slow Skeletal Type
SLC1A5	Solute Carrier Family 1 Member 5
APLP1	Amyloid Beta Precursor Like Protein 1
NPTX2	Neuronal Pentraxin 2
AGR2	Anterior Gradient 2, Protein Disulphide Isomerase Family Member
CA9	Carbonic Anhydrase 9
DKK1	Dickkopf WNT Signaling Pathway Inhibitor 1
NEIL3	Nei Like DNA Glycosylase 3
NCAPG	Non-SMC Condensin I Complex Subunit G
SLC35F2	Solute Carrier Family 35 Member F2
FOXM1	Forkhead Box M1
RAD51AP1	RAD51 Associated Protein 1
CDCA3	Cell Division Cycle Associated 3
ENO2	Enolase 2
TTK	TTK Protein Kinase
KIF20A	Kinesin Family Member 20A
HAVCR1	Hepatitis A Virus Cellular Receptor 1
RBP2	Retinol Binding Protein 2
ECT2	Epithelial Cell Transforming 2
CENPA	Centromere Protein A
MFAP2	Microfibril Associated Protein 2
SLC2A1	Solute Carrier Family 2 Member 1
CDC20	Cell Division Cycle 20
NEK2	NIMA Related Kinase 2
CENPF	Centromere Protein F
MUC5B	Mucin 5B, Oligomeric Mucus/Gel-Forming
HELLS	Helicase, Lymphoid Specific
SFRP5	Secreted Frizzled Related Protein 5
NCAPH	Non-SMC Condensin I Complex Subunit H
PLBD1	Phospholipase B Domain Containing 1
KIF18A	Kinesin Family Member 18A
SPINK4	Serine Peptidase Inhibitor Kazal Type 4
ZWINT	ZW10 Interacting Kinetochore Protein
CENPK	Centromere Protein K
HJURP	Holliday Junction Recognition Protein
TNFAIP6	TNF Alpha Induced Protein 6
PI3	Peptidase Inhibitor 3
POF1B	POF1B Actin Binding Protein
DLGAP5	DLG Associated Protein 5
CTAG2	Cancer/Testis Antigen 2
PKMYT1	Protein Kinase, Membrane Associated Tyrosine/Threonine 1
RIBC2	RIB43A Domain With Coiled-Coils 2
KRT17	Keratin 17
E2F8	E2F Transcription Factor 8
EGLN3	Egl-9 Family Hypoxia Inducible Factor 3
FOXJ1	Forkhead Box J1
PNCK	Pregnancy Up-Regulated Nonubiquitous CaM Kinase
DUSP9	Dual Specificity Phosphatase 9
TOP2A	DNA Topoisomerase II Alpha
PPP1R1B	Protein Phosphatase 1 Regulatory Inhibitor Subunit 1B
NTS	Neurotensin
CCNB1	Cyclin B1
CDCA8	Cell Division Cycle Associated 8
TCN1	Transcobalamin 1
TROAP	Trophinin Associated Protein
PKIB	CAMP-Dependent Protein Kinase Inhibitor Beta
IGF2BP3	Insulin Like Growth Factor 2 MRNA Binding Protein 3
TCF19	Transcription Factor 19
KIF23	Kinesin Family Member 23
KIF11	Kinesin Family Member 11
CEP55	Centrosomal Protein 55
FRAS1	Fraser Extracellular Matrix Complex Subunit 1
COL2A1	Collagen Type II Alpha 1 Chain
SLC25A47	Solute Carrier Family 25 Member 47
PIF1	PIF1 5'-To-3' DNA Helicase
CYP1A2	Cytochrome P450 Family 1 Subfamily A Member 2
SLC16A3	Solute Carrier Family 16 Member 3
PMAIP1	Phorbol-12-Myristate-13-Acetate-Induced Protein 1
FKBP10	FKBP Prolyl Isomerase 10
KIF2C	Kinesin Family Member 2C
PROK1	Prokineticin 1
MAEL	Maelstrom Spermatogenic Transposon Silencer
NUF2	NUF2 Component Of NDC80 Kinetochore Complex
CRABP2	Cellular Retinoic Acid Binding Protein 2
DTL	Denticleless E3 Ubiquitin Protein Ligase Homolog
S100A8	S100 Calcium Binding Protein A8
DQX1	DEAQ-Box RNA Dependent ATPase 1
CDCA7	Cell Division Cycle Associated 7
FANCD2	FA Complementation Group D2
CRHBP	Corticotropin Releasing Hormone Binding Protein
CDCA5	Cell Division Cycle Associated 5
IGSF1	Immunoglobulin Superfamily Member 1
MKI67	Marker Of Proliferation Ki-67
LYPD6B	LY6/PLAUR Domain Containing 6B
CNDP1	Carnosine Dipeptidase 1
SPC25	SPC25 Component Of NDC80 Kinetochore Complex
ANKRD22	Ankyrin Repeat Domain 22
KCNJ16	Potassium Inwardly Rectifying Channel Subfamily J Member 16
UCHL1	Ubiquitin C-Terminal Hydrolase L1
SLFN13	Schlafen Family Member 13
SKA1	Spindle And Kinetochore Associated Complex Subunit 1
BUB1B	BUB1 Mitotic Checkpoint Serine/Threonine Kinase B
CCNB2	Cyclin B2
CREB3L1	CAMP Responsive Element Binding Protein 3 Like 1
HPD	4-Hydroxyphenylpyruvate Dioxygenase
CDC25C	Cell Division Cycle 25C
IGF2BP1	Insulin Like Growth Factor 2 MRNA Binding Protein 1
CHAF1B	Chromatin Assembly Factor 1 Subunit B
TFF2	Trefoil Factor 2
TMPRSS3	Transmembrane Serine Protease 3
G6PD	Glucose-6-Phosphate Dehydrogenase
FCN2	Ficolin 2
CYP3A4	Cytochrome P450 Family 3 Subfamily A Member 4
S100A9	S100 Calcium Binding Protein A9
KIF15	Kinesin Family Member 15
S100P	S100 Calcium Binding Protein P
CDC25A	Cell Division Cycle 25A
MST1R	Macrophage Stimulating 1 Receptor
MAD2L1	Mitotic Arrest Deficient 2 Like 1
PTTG1	PTTG1 Regulator Of Sister Chromatid Separation, Securin
MELK	Maternal Embryonic Leucine Zipper Kinase
SKA3	Spindle And Kinetochore Associated Complex Subunit 3
PPP1R14D	Protein Phosphatase 1 Regulatory Inhibitor Subunit 14D
PLK1	Polo Like Kinase 1
C15orf48	Chromosome 15 Open Reading Frame 48
CDT1	Chromatin Licensing And DNA Replication Factor 1
TTYH1	Tweety Family Member 1
PBK	PDZ Binding Kinase
TM4SF20	Transmembrane 4 L Six Family Member 20
CLIC3	Chloride Intracellular Channel 3
CKAP2L	Cytoskeleton Associated Protein 2 Like
BUB1	BUB1 Mitotic Checkpoint Serine/Threonine Kinase
CTNND2	Catenin Delta 2
ZPLD1	Zona Pellucida Like Domain Containing 1
FABP6	Fatty Acid Binding Protein 6
CDK1	Cyclin Dependent Kinase 1
SHCBP1	SHC Binding And Spindle Associated 1
KRT19	Keratin 19
KRT20	Keratin 20
RRM2	Ribonucleotide Reductase Regulatory Subunit M2
TTC36	Tetratricopeptide Repeat Domain 36
EXO1	Exonuclease 1
UBE2C	Ubiquitin Conjugating Enzyme E2 C
RMI2	RecQ Mediated Genome Instability 2
SFN	Stratifin
SPHK1	Sphingosine Kinase 1
AURKB	Aurora Kinase B
ARL14	ADP Ribosylation Factor Like GTPase 14
C6orf223	Long Intergenic Non-Protein Coding RNA 3040
PYCR1	Pyrroline-5-Carboxylate Reductase 1
IQGAP3	IQ Motif Containing GTPase Activating Protein 3
PKP3	Plakophilin 3
COLEC10	Collectin Subfamily Member 10
CDCA2	Cell Division Cycle Associated 2
MUC1	Mucin 1, Cell Surface Associated
PRAME	PRAME Nuclear Receptor Transcriptional Regulator
KIF18B	Kinesin Family Member 18B
DEFB132	Defensin Beta 132
DMBT1	Deleted In Malignant Brain Tumors 1
CXCL17	C-X-C Motif Chemokine Ligand 17
PLEKHG4	Pleckstrin Homology And RhoGEF Domain Containing G4
CTSE	Cathepsin E
XRCC2	X-Ray Repair Cross Complementing 2
MMP1	Matrix Metallopeptidase 1
GUCA2A	Guanylate Cyclase Activator 2A
KEL	Kell Metallo-Endopeptidase (Kell Blood Group)
CYP2A7	Cytochrome P450 Family 2 Subfamily A Member 7
ARHGAP11A	Rho GTPase Activating Protein 11A
PNMA5	PNMA Family Member 5
SLC44A4	Solute Carrier Family 44 Member 4
C12orf75	Chromosome 12 Open Reading Frame 75
CLEC2L	C-Type Lectin Domain Family 2 Member L
KIFC1	inesin Family Member C1
PEG10	Paternally Expressed 10
MIR210HG	MIR210 Host Gene
TRNP1	TMF1 Regulated Nuclear Protein 1
MMP12	Matrix Metallopeptidase 12
SPIB	Spi-B Transcription Factor
AFAP1-AS1	AFAP1 Antisense RNA 1
UHRF1	Ubiquitin Like With PHD And Ring Finger Domains 1
